# Supplementary material for: Functional Interaction between Adenosine A2A and mGlu5 Receptors Mediates STEP Phosphatase Activation and Promotes STEP/mGlu5R Binding in Mouse Hippocampus and Neuroblastoma Cell Line
Source: Biomolecules. 2023 Sep 5;13(9):1350. doi: 10.3390/biom13091350 (PMC10527457; doi:10.3390/biom13091350)
Supplement: Supplementary file 1 [file biomolecules-13-01350-s001.zip]

Archive with 3 entries (3 files):
- biomolecules-2565875-Supplementari Figure S1.pdf
- biomolecules-2565875-Supplementary Figure S2.pdf
- biomolecules-2565875-supplementary Figure S3-S5.pdf
